# Supplementary material for: Analysis and experimental validation of necroptosis-related molecular classification, immune signature and feature genes in Alzheimer’s disease
Source: Apoptosis. 2024 Mar 13;29(5-6):726–42. doi: 10.1007/s10495-024-01943-8 (PMC11055779; doi:10.1007/s10495-024-01943-8)
Supplement: Supplementary file 2 — Supplementary file2 (XLSX 60 KB) [file 10495_2024_1943_MOESM2_ESM.xlsx]

## Sheet: Table.S1
Table S1:GEO datasets information
GEO	Platform	Samples(number)
		total	normal	AD
GSE48350	GPL570	253	173	80
GSE5281	GPL570	161	74	87
GSE28146	GPL570	30	8	22
GSE122063	GPL16699	100	44	56
GSE118553*	GPL10558	309	78	231
GSE8442201	GPL570	62	28	34
GSE132903	GPL10558	195	98	97
GSE102641	GPL24170	60	0	60
*Due to the cerebellum is often regarded as being partially spared from AD as plaques and tangles are generally not reported, and the cerebellum in GSE118553 are free from hallmark AD pathology. The cerebellum samples of GSE118553 were removed, leaving 309 tissue samples for analysis in TableS1.
snRNA-seq dataset
GEO	Platform	Samples(number)
		total	normal	AD
GSE157827	GPL24676	21	9	12
GSE174367	GPL24676	18	7	11

## Sheet: Table.S2
Table S2:159 necroptosis-associated genes
Column1	Column2
gene	gene name
TNF	tumor necrosis factor
TNFRSF1A	TNF receptor superfamily member 1A
TRADD	TNFRSF1A associated via death domain
TRAF2	TNF receptor associated factor 2
TRAF5	TNF receptor associated factor 5
RIPK1	receptor interacting serine/threonine kinase 1
BIRC2	baculoviral IAP repeat containing 2
BIRC3	baculoviral IAP repeat containing 3
XIAP	X-linked inhibitor of apoptosis
RBCK1	RANBP2-type and C3HC4-type zinc finger containing 1
RNF31	ring finger protein 31
SHARPIN	SHANK associated RH domain interactor
SPATA2L	spermatogenesis associated 2 like
SPATA2	spermatogenesis associated 2
CYLD	CYLD lysine 63 deubiquitinase
FADD	Fas associated via death domain
CASP8	caspase 8
CFLAR	CASP8 and FADD like apoptosis regulator
RIPK3	receptor interacting serine/threonine kinase 3
CYBB	cytochrome b-245 beta chain
CAMK2A	calcium/calmodulin dependent protein kinase II alpha
CAMK2D	calcium/calmodulin dependent protein kinase II delta
CAMK2B	calcium/calmodulin dependent protein kinase II beta
CAMK2G	calcium/calmodulin dependent protein kinase II gamma
SLC25A4	solute carrier family 25 member 4
SLC25A5	solute carrier family 25 member 5
SLC25A6	solute carrier family 25 member 6
SLC25A31	solute carrier family 25 member 31
PPID	peptidylprolyl isomerase D
VDAC1	voltage dependent anion channel 1
VDAC2	voltage dependent anion channel 2
VDAC3	voltage dependent anion channel 3
GLUD2	glutamate dehydrogenase 2
GLUD1	glutamate dehydrogenase 1
GLUL	glutamate-ammonia ligase
PYGL	glycogen phosphorylase L
PYGM	glycogen phosphorylase, muscle associated
PYGB	glycogen phosphorylase B
MAPK8	mitogen-activated protein kinase 8
MAPK10	mitogen-activated protein kinase 10
MAPK9	mitogen-activated protein kinase 9
FTH1	ferritin heavy chain 1
FTL	ferritin light chain
PLA2G4E	phospholipase A2 group IVE
PLA2G4A	phospholipase A2 group IVA
JMJD7-PLA2G4B	JMJD7-PLA2G4B readthrough
PLA2G4B	phospholipase A2 group IVB
PLA2G4C	phospholipase A2 group IVC
PLA2G4D	phospholipase A2 group IVD
PLA2G4F	phospholipase A2 group IVF
ALOX15	arachidonate 15-lipoxygenase
CAPN1	calpain 1
CAPN2	calpain 2
SMPD1	sphingomyelin phosphodiesterase 1
MLKL	mixed lineage kinase domain like pseudokinase
PGAM5	PGAM family member 5, mitochondrial serine/threonine protein phosphatase
DNM1L	dynamin 1 like
NLRP3	NLR family pyrin domain containing 3
PYCARD	PYD and CARD domain containing
CASP1	caspase 1
IL1B	interleukin 1 beta
CHMP2A	charged multivesicular body protein 2A
CHMP2B	charged multivesicular body protein 2B
CHMP3	charged multivesicular body protein 3
RNF103-CHMP3	RNF103-CHMP3 readthrough
CHMP4B	charged multivesicular body protein 4B
CHMP4A	charged multivesicular body protein 4A
CHMP4C	charged multivesicular body protein 4C
CHMP6	charged multivesicular body protein 6
VPS4B	vacuolar protein sorting 4 homolog B
VPS4A	vacuolar protein sorting 4 homolog A
CHMP1B	charged multivesicular body protein 1B
CHMP1A	charged multivesicular body protein 1A
CHMP5	charged multivesicular body protein 5
CHMP7	charged multivesicular body protein 7
TRPM7	transient receptor potential cation channel subfamily M member 7
IL1A	interleukin 1 alpha
IL33	interleukin 33
HMGB1	high mobility group box 1
TNFSF10	TNF superfamily member 10
TNFRSF10A	TNF receptor superfamily member 10a
TNFRSF10B	TNF receptor superfamily member 10b
FASLG	Fas ligand
FAS	Fas cell surface death receptor
FAF1	Fas associated factor 1
IFNA1	interferon alpha 1
IFNA2	interferon alpha 2
IFNA4	interferon alpha 4
IFNA5	interferon alpha 5
IFNA6	interferon alpha 6
IFNA7	interferon alpha 7
IFNA8	interferon alpha 8
IFNA10	interferon alpha 10
IFNA13	interferon alpha 13
IFNA14	interferon alpha 14
IFNA16	interferon alpha 16
IFNA17	interferon alpha 17
IFNA21	interferon alpha 21
IFNB1	interferon beta 1
IFNG	interferon gamma
IFNAR1	interferon alpha and beta receptor subunit 1
IFNAR2	interferon alpha and beta receptor subunit 2
IFNGR1	interferon gamma receptor 1
IFNGR2	interferon gamma receptor 2
JAK1	Janus kinase 1
JAK2	Janus kinase 2
JAK3	Janus kinase 3
TYK2	tyrosine kinase 2
STAT1	signal transducer and activator of transcription 1
STAT2	signal transducer and activator of transcription 2
STAT3	signal transducer and activator of transcription 3
STAT4	signal transducer and activator of transcription 4
STAT5A	signal transducer and activator of transcription 5A
STAT5B	signal transducer and activator of transcription 5B
STAT6	signal transducer and activator of transcription 6
IRF9	interferon regulatory factor 9
EIF2AK2	eukaryotic translation initiation factor 2 alpha kinase 2
TLR4	toll like receptor 4
TICAM2	toll like receptor adaptor molecule 2
TICAM1	toll like receptor adaptor molecule 1
TLR3	toll like receptor 3
ZBP1	Z-DNA binding protein 1
USP21	ubiquitin specific peptidase 21
SQSTM1	sequestosome 1
HSP90AA1	heat shock protein 90 alpha family class A member 1
HSP90AB1	heat shock protein 90 alpha family class B member 1
TNFAIP3	TNF alpha induced protein 3
PARP1	poly(ADP-ribose) polymerase 1
BID	BH3 interacting domain death agonist
BAX	BCL2 associated X, apoptosis regulator
AIFM1	apoptosis inducing factor mitochondria associated 1
H2AX	H2A.X variant histone
H2AC20	H2A clustered histone 20
H2AC12	H2A clustered histone 12
H2AC1	H2A clustered histone 1
H2AW	H2A.W histone
H2AB3	H2A.B variant histone 3
H2AC8	H2A clustered histone 8
H2AC4	H2A clustered histone 4
MACROH2A2	macroH2A.2 histone
MACROH2A1	macroH2A.1 histone
H2AC19	H2A clustered histone 19
H2AJ	H2A.J histone
H2AB1	H2A.B variant histone 1
H2AC17	H2A clustered histone 17
H2AC18	H2A clustered histone 18
H2AC11	H2A clustered histone 11
H2AC21	H2A clustered histone 21
H2AZ2	H2A.Z variant histone 2
H2AC7	H2A clustered histone 7
H2AZ1	H2A.Z variant histone 1
H2AC15	H2A clustered histone 15
H2AC6	H2A clustered histone 6
H2AC13	H2A clustered histone 13
H2AC14	H2A clustered histone 14
H2AC16	H2A clustered histone 16
H2AB2	H2A.B variant histone 2
PPIA	peptidylprolyl isomerase A
BCL2	BCL2 apoptosis regulator

## Sheet: Table.S3
Table S3: Primers sequence of feature genes
Primer name	Sequence(5' →️3')
GAPDH-F	GGTGAAGGTCGGTGTGACCG
GAPDH-R	CTCGCTCCTGGAAGATGGTG
CARTPT-F	TACTCTGCCGTGGATGATGCGT
CARTPT-R	TCGGAATGCGTTTACTCTTGAGC
KLHL35-F	CGAAGGTGTCAGCAATGCTGCT
KLHL35-R	GCACTGACCATCTGTTCTCGCA
NRN1-F	TGTTTGCTCAAGCTGGGCGACA
NRN1-R	CTTCCTGGCAATCCGTAAGAGC
NT5DC3-F	GGTGACCACATCTACAGCGATC
NT5DC3-R	CATGGTCTGGATGTACTGCTCC
PCYOX1L-F	CCTCCTTTCACTCTCTGAGCCT
PCYOX1L-R	GCGGAAGAGATTCAGCAGGTAC
RHOQ-F	CTGTCTTCGACCACTACGCAGT
RHOQ-R	GGCTGGATTTACCACGGAGAAG
SLC6A12-F	CCTGAACAGTGCTACCAGCTTC
SLC6A12-R	GGCATCATGGTGACAGCTTTGG
SLC38A2-F	GCGTTGGCATTCAATAGCACCG
SLC38A2-R	TCGTAGATGGGAAGAACAGCGG

## Sheet: Table.S4
Table S4: AUC of hub genes
gene	AUC
RHOQ	0.7364
PCYOX1L	0.724969
ATP6V1G2	0.722937
CDK2AP1	0.721672
NRN1	0.721539
ITPKB	0.718594
GFAP	0.715814
NIPBL	0.715273
DPP6	0.711389
SLC6A12	0.710236
CRYM	0.707676
KANK2	0.705593
KLHL35	0.705332
EZR	0.703246
ATP6V1E1	0.702269
AEBP1	0.702248
SCN2B	0.701483
ITGA10	0.699486
LPP	0.698785
ITGB5	0.69844
SLC38A2	0.698288
RBM17	0.69773
PTBP1	0.697648
C15orf52	0.697379
CARTPT	0.696853
ACACB	0.696219
PTPN3	0.6959
TERF2IP	0.695194
PRKX	0.694742
NFIB	0.694706
TUBB2A	0.694481
COPG2IT1	0.69438
CHGB	0.693936
ATP2A2	0.693685
RNFT2	0.693158
RGS7	0.693096
SLC7A2	0.692439
PDGFRB	0.691864
NT5DC3	0.691678
ASNS	0.691404
NAP1L5	0.691253
PPFIA1	0.690563
RIMS1	0.690479
PSD2	0.690352
TBL1X	0.690213
TARBP1	0.690047
ARHGEF9	0.689582
PAK1	0.689313
CCKBR	0.6888
SEH1L	0.688409
SST	0.687525
NSF	0.687401
BCL6	0.68716
CTDSP2	0.686845
PSMB2	0.686295
CISD1	0.686103
NCALD	0.686093
ADCYAP1	0.685966
YWHAZ	0.685508
HSPB3	0.684046
PHF21A	0.683954
PFN2	0.683781
BEX4	0.682782
GPI	0.682716
ATP6V1D	0.682044
GNG3	0.681764
NEUROD6	0.681577
PEX11B	0.681398
TUBB3	0.681358
GSS	0.681306
MAL2	0.681272
CACNG3	0.680593
PGAM1	0.680424
CALD1	0.680419
BEX5	0.680229
RAP1GDS1	0.67996
C5orf22	0.679508
ATL1	0.679187
C14orf2	0.679063
ATP6V1B2	0.678829
SYT1	0.678449
NDUFA9	0.67797
VDAC1	0.677627
EIF4H	0.677552
FGF12	0.677196
AKAP6	0.677023
MRPL15	0.676999
TAGLN3	0.676957
PKN2	0.67653
ATP5F1	0.676409
GPRASP1	0.676148
OLFM1	0.675671
ACOT7	0.675649
USP11	0.675357
SYP	0.675286
ATP6V1H	0.674867
RAB13	0.674734
GOT1	0.674287
UCHL1	0.673799
CHRM1	0.673567
NME1	0.67299
NDRG4	0.672884
SPCS1	0.672881
CAPNS1	0.67274
PPP1R2	0.672701
NECAP1	0.672159
BEX2	0.6719
WDR54	0.671305
PCSK1	0.67127
TOMM20	0.671245
MDH2	0.670963
GABRG2	0.670801
LIN7B	0.67064
HK1	0.67051
MAX	0.67049
SNX10	0.670452
INA	0.670207
ARMCX5	0.669927
CNRIP1	0.669605
ZDHHC23	0.669041
SLC35B1	0.668818
UBE2V2	0.668781
BEX1	0.668738
TCEAL2	0.668401
TSPYL5	0.668122
RTN3	0.667644
MOAP1	0.667593
CAMK1G	0.667208
PPP3CB	0.667203
SAFB2	0.666561
GABBR2	0.665937
OPA1	0.665937
ME3	0.665709
ATP6V0D1	0.66569
SCN3B	0.665156
SYT13	0.665137
COPS3	0.664858
VTA1	0.664273
COPS4	0.664261
SYN2	0.664117
RNMT	0.663824
IARS	0.663802
MAGED1	0.663714
SCG5	0.663406
VGF	0.663344
SGIP1	0.663192
CHN1	0.663101
PTPRN2	0.662992
KCNV1	0.66272
UBE2E3	0.662692
VSNL1	0.662579
DTD1	0.662413
R3HDM1	0.662123
LRRC49	0.662
BTBD10	0.661942
KIFAP3	0.66186
SORBS1	0.661256
FAR2	0.661018
WWC3	0.660983
SRRM2	0.66091
RNF175	0.660563
SEC61A2	0.660485
ARHGAP20	0.660376
C16orf58	0.660257
PSMD1	0.660072
NDUFAB1	0.659988
ENC1	0.659813
EXOC6	0.659663
CHCHD6	0.659364
EEF1D	0.659132
SCG2	0.658824
C2orf80	0.658814
RUNDC1	0.658749
TUBA4A	0.658411
STAT4	0.658389
PFKM	0.658086
ALDOA	0.658031
FOXO4	0.657867
ACP1	0.657528
SH2D5	0.65741
TUBA1B	0.657171
EXOSC5	0.657167
AP3M2	0.657136
BRE	0.656751
RFX4	0.656731
BASP1	0.65671
MAPK10	0.656689
C3orf14	0.656519
FH	0.656492
KALRN	0.656424
MCM7	0.656413
RWDD2A	0.656409
WASF1	0.6564
WWOX	0.65582
ST6GALNAC5	0.655674
UBXN2A	0.655601
TMEM177	0.65554
SDHB	0.655489
SLC30A3	0.65538
COX6B1	0.655369
GAD2	0.655361
RRAGA	0.655339
EID2	0.655223
APEX1	0.655146
TUBA1C	0.654888
VSTM2L	0.65472
TUBB	0.654632
SERPINI1	0.654461
APOO	0.654383
SYNJ1	0.654363
ATRN	0.654331
ZNF184	0.654303
RIMBP2	0.654275
MAP2K4	0.654261
LDOC1	0.654244
NAPB	0.654027
LSM4	0.653899
IDH3G	0.653833
UBQLN1	0.653729
COPS7A	0.653694
FXYD6	0.653473
RTN4	0.65339
NAP1L2	0.653382
HCCS	0.653154
PTH1R	0.653075
BTBD7	0.652966
PREP	0.652743
STMN1	0.652738
RAB3C	0.652674
DNAJC19	0.652466
FAM131A	0.652462
PHF2	0.652369
CYP2C8	0.652125
ANKRD13D	0.65202
FABP3	0.65201
SLC9A6	0.651753
GABARAPL1	0.651745
KPNA1	0.651555
CAP2	0.651423
TUSC3	0.651288
RAB6B	0.651235
NELL1	0.651153
NDFIP1	0.651138
NFIC	0.651063
REEP1	0.650994
RBP4	0.650944
NAV3	0.650813
BCAS2	0.65081
MYT1L	0.650729
TM2D3	0.650418
PPP1R14C	0.650048
FHOD3	0.64971
NDUFB5	0.649706
C12orf76	0.649653
ATP5D	0.649638
ADAM23	0.649537
RRAGB	0.649533
EGR1	0.649391
ASTN1	0.649326
C17orf58	0.649051
DLG3	0.649006
CHCHD2	0.648929
SLITRK1	0.648829
MTMR9	0.648763
CMTM3	0.648748
MAP2K1	0.648733
GNG2	0.648726
NEFM	0.648622
PHF19	0.648502
ZNF365	0.648389
XK	0.648155
ARAP1	0.648039
PRPS1	0.647821
RPAIN	0.647817
ATP6V1C1	0.647786
TIMM23	0.647666
STX12	0.647631
ATRNL1	0.647495
G3BP2	0.647376
CRBN	0.64731
PNMA1	0.6473
ZNF215	0.647177
LDB2	0.647102
CFLAR	0.647092
MKNK2	0.647048
SLC35A2	0.647014
BOLA3	0.646881
KIAA1107	0.646722
KCNB2	0.646519
DNM1L	0.646407
PNMAL1	0.646209
ZHX3	0.646027
TMEM130	0.646
ELOVL4	0.646
CABYR	0.645864
GAD1	0.645789
PGRMC1	0.645071
C17orf100	0.645002
WDR6	0.644926
FAM162A	0.644839
BNIP3	0.644596
ATP5J2	0.644285
TNFRSF10D	0.644236
NRGN	0.644161
GPR22	0.64406
TXN	0.644051
AP2S1	0.643863
PIN1	0.643766
NKIRAS1	0.643492
LRFN5	0.643445
HMGCS1	0.643362
AIG1	0.64334
SP1	0.643302
NDUFV2	0.643269
GRIN2A	0.643123
CDC123	0.643121
DDX25	0.643103
GGCT	0.643042
CBLN4	0.642962
HSPA12A	0.642949
PTDSS1	0.642821
WDR61	0.642678
B3GALNT1	0.642676
SMAP2	0.642675
MSH2	0.642582
WDR47	0.642429
DYNC1LI1	0.642345
OXCT1	0.642323
NXN	0.642247
DCLK1	0.64202
TRAP1	0.641971
SERPINF1	0.641903
CTDSP1	0.641694
TAC1	0.641513
DGKB	0.641299
GDA	0.641283
DYNLT3	0.641229
AKAP11	0.641219
BTF3L4	0.641204
TMEM132D	0.641111
DLG2	0.640915
PSMA5	0.640818
B4GALT6	0.64074
PCSK2	0.640283
CD200	0.639908
TOB2	0.639864
TLN2	0.639853
CCK	0.639692
PLXNB2	0.639645
FANCE	0.639305
SORCS3	0.639303
RAB11A	0.639063
RAB2A	0.63904
COPS5	0.638966
ARV1	0.638943
ARRDC2	0.638377
MPPED2	0.638214
C1orf216	0.638201
NIF3L1	0.638165
NEDD8	0.638146
ZCCHC17	0.638143
ASH2L	0.638084
RPA3	0.638064
WDR7	0.637919
REPS2	0.637916
DLGAP2	0.637803
FBXL2	0.637788
PPP1R11	0.637781
EPHA5	0.63762
PFDN4	0.6376
PLCB1	0.637545
DCAF6	0.637515
NLK	0.6375
ERC2	0.637425
PDHB	0.637352
SSBP1	0.637348
ZNF25	0.637333
AP2M1	0.637311
VPS35	0.63726
MCM4	0.637198
CHMP4B	0.637191
C12orf43	0.637178
ATP5A1	0.63708
SLC25A14	0.636769
KIF3A	0.636629
SNAPC5	0.636595
GFM2	0.63603
KDSR	0.635905
NDUFS3	0.63587
NAP1L3	0.635867
SLC25A32	0.635721
KCNAB1	0.635716
LMBRD2	0.635579
DACH2	0.635454
PCDH19	0.635335
HINT1	0.635294
DSTN	0.635243
ZIC2	0.635201
ARL6	0.63514
PKNOX2	0.635008
KCNS2	0.634724
HIVEP1	0.634721
CD99L2	0.634699
KRT222	0.634686
NECAB1	0.634486
GOT2	0.634393
NDEL1	0.63437
ZMIZ2	0.634076
PFDN1	0.634056
GABRA5	0.634054
GLRB	0.634031
DMXL2	0.63399
YARS	0.633987
UNC5B	0.633979
TMEM158	0.633802
ELAVL4	0.633584
UGP2	0.633472
TCF3	0.633424
RGS4	0.633412
ATP6V0B	0.633385
ANKMY2	0.633345
SUB1	0.633278
THY1	0.633261
WDR37	0.633239
COPS8	0.632716
MKKS	0.632661
SLC30A9	0.632572
NUDT11	0.632561
TPRG1L	0.632501
WASL	0.632417
PXN	0.632347
VKORC1L1	0.632174
ATP6V0C	0.632164
MEST	0.632151
ATP2C1	0.632101
VRK1	0.632085
SNX4	0.631885
SLBP	0.631872
STAT5A	0.631863
MTPN	0.631828
SLITRK5	0.631825
CPNE4	0.631783
PTH2R	0.631772
SUSD1	0.631756
PSMA3	0.631753
FBXW7	0.631731
MYH10	0.63158
RAB6A	0.631461
CDH8	0.631387
DUSP28	0.631383
ACTN2	0.631281
PIAS4	0.631263
MAPK6	0.631205
PPIA	0.631193
B3GNT1	0.630998
FAM3C	0.630954
ARPC1A	0.630885
PRKAG1	0.630877
NDUFA4	0.630798
FOXJ3	0.630737
UQCRFS1	0.630383
NUDT21	0.630381
RCAN2	0.630373
TNRC6B	0.630355
STEAP3	0.630293
SLC25A46	0.629858
COPG2	0.629855
PNMA2	0.629808
POMT2	0.62979
TNIP2	0.629697
ANAPC13	0.629481
AMN1	0.629388
YWHAG	0.629364
LANCL2	0.629349
MRPS22	0.629194
ACADSB	0.629105
ENPP5	0.629103
C11orf87	0.629072
DCTN6	0.628988
ANKRD46	0.628937
MRPL3	0.628915
CHL1	0.628904
TRUB1	0.628857
LMTK2	0.628693
COX5A	0.628658
SPEN	0.6286
CACNA2D3	0.628565
PCDH8	0.628508
MRPL32	0.628326
ZFYVE20	0.628322
ATP5G3	0.628313
PPP4R4	0.628197
CDH12	0.628193
FBXO34	0.628065
HMGCLL1	0.627879
PSMB4	0.627795
MGST3	0.627784
MTCH1	0.627778
PDHX	0.627706
RELL1	0.627635
CDC40	0.627632
TMEM155	0.627576
TSPYL1	0.627562
GRIA1	0.627538
ITFG1	0.627448
INSIG2	0.627437
LRRTM1	0.627432
PDK3	0.627341
CREG2	0.627317
XKR4	0.627305
RALGDS	0.62718
BEND5	0.627178
NPFF	0.627103
FAM81A	0.627061
NUP93	0.626965
THOC7	0.626926
CUL2	0.626792
IDH3A	0.626736
SCOC	0.626726
METAP1	0.626655
FIG4	0.626641
NIT2	0.62657
BTRC	0.626481
REEP5	0.626368
CAMKV	0.626298
EXOC8	0.625696
FAM174A	0.625665
PHLPP2	0.625623
RASL10A	0.625594
TMEM14A	0.625546
RBM11	0.625515
TCAP	0.625484
COX7A2L	0.625447
SEMA5B	0.625377
NFS1	0.625356
ATPIF1	0.625128
IER2	0.625126
PCMT1	0.624993
MAP3K6	0.624966
RAB22A	0.624961
FAM188A	0.624944
NRCAM	0.624942
SMYD2	0.62458
FAM49A	0.624567
TBR1	0.624438
POLR2K	0.624381
IKBKB	0.624333
EPB41L3	0.62425
GSPT2	0.624105
OTUD7B	0.624045
TNFRSF21	0.623831
PCCB	0.623775
BECN1	0.623733
CHMP1B	0.623704
CALM1	0.623683
MBLAC2	0.623577
MRPS9	0.623501
GPD1L	0.623369
MOCS2	0.62294
SLC26A6	0.622873
ATAD1	0.622752
C8orf46	0.622668
CRHBP	0.622599
FCRLB	0.622596
SYT11	0.622441
IPO5	0.622436
MEF2C	0.622245
CHD7	0.622168
PJA2	0.621986
FOXN3	0.621964
CTBP2	0.621756
ANO3	0.621714
CDC42SE2	0.621684
BZW2	0.621655
CTDSPL	0.621296
ASMTL	0.621145
RGS3	0.621106
AZIN1	0.62093
MRTO4	0.620917
ZFAND1	0.62084
MAGEH1	0.620728
PMPCB	0.620611
CLTC	0.620133
MED13L	0.620016
GALNT11	0.619888
PLD3	0.619829
GDF11	0.619797
LYRM7	0.619646
RASGRF2	0.619634
NUDT7	0.619501
PRDX2	0.619382
IRF7	0.619337
NDFIP2	0.619301
GPRC5C	0.619232
SKA2	0.619035
KHNYN	0.618988
KIAA0319	0.618601
NDUFB6	0.618502
ATP9A	0.618297
SHROOM2	0.618266
SLC2A13	0.618175
ZNF704	0.618133
TCEAL4	0.618077
PSMD14	0.617971
ATP5G1	0.617954
C1QBP	0.617877
CHRM3	0.61786
OCA2	0.617776
SERAC1	0.617749
EGR3	0.61763
QPCT	0.61763
PSMA1	0.617528
DOK6	0.617428
SPIN1	0.617302
AASDHPPT	0.61728
GLO1	0.617092
FAM49B	0.617072
CDH13	0.617067
SHANK2	0.616711
PEX19	0.616644
FAHD1	0.616362
CCND2	0.616353
PKN3	0.616268
UACA	0.61624
FRMPD4	0.616187
EFNB3	0.616004
SNRPB2	0.615995
PRKCB	0.615842
MRAP2	0.61571
RPS6KA1	0.615624
EIF4E3	0.615586
NDUFA7	0.615586
FRMD8	0.615478
STEAP2	0.615454
RUNX3	0.61507
FANCB	0.614989
CACNA2D1	0.614892
CHCHD10	0.61448
ACTR2	0.614346
TUB	0.6143
DNAJA2	0.614299
RNF213	0.61422
LLGL2	0.613757
CLEC2B	0.613709
GATAD2A	0.613705
ADAMTS8	0.613703
SERINC1	0.613633
SERINC3	0.613474
CCDC115	0.613313
AK5	0.613195
WRB	0.61309
PARM1	0.613057
AACS	0.612767
KLHL12	0.612763
TMEM132B	0.612385
SLC25A40	0.61209
MED13	0.611909
DGKI	0.611753
SNX14	0.611734
THNSL1	0.611732
PAQR9	0.611728
CIC	0.611726
SCAMP1	0.611715
BCAT1	0.611651
LRP11	0.611638
SLC7A14	0.61124
BPGM	0.611213
CNNM3	0.6112
SPATS2L	0.611103
MYADM	0.611065
RABGEF1	0.61093
PITPNA	0.61074
PSMC6	0.61068
ACTB	0.610662
RSPO2	0.610479
TRO	0.610364
MMD	0.610304
LDLRAP1	0.61012
PRR14	0.610055
LRRC47	0.609979
KIAA1644	0.609786
MAP3K3	0.609785
SLC17A6	0.609733
RASAL3	0.609707
ABCE1	0.609563
PAM	0.60953
SOSTDC1	0.609492
TBX3	0.609437
FAM19A2	0.609396
PTPRT	0.609247
VSTM2A	0.609137
ACTR6	0.609072
DPP8	0.608966
CADPS	0.608706
GSTO1	0.608662
SH3BGRL2	0.608617
ATPAF1	0.608517
MPV17	0.608369
MCF2	0.608131
UBE2E2	0.607968
TMEM126B	0.607685
MRPS21	0.607553
EHD1	0.607448
SKAP2	0.607386
F8	0.607341
PRPS2	0.607323
PCDHAC2	0.60715
TUBGCP5	0.607013
CDC37L1	0.60682
FGF13	0.606782
CMAS	0.606497
HIGD1A	0.606285
PID1	0.606169
DPP10	0.606099
PEBP1	0.605784
SLCO3A1	0.605783
STARD8	0.605691
MKL2	0.605687
OSTF1	0.605686
SDAD1	0.605424
MTMR4	0.605329
LMO4	0.604939
CSNK1G2	0.604896
F12	0.604879
DET1	0.604749
PTS	0.604669
ZIC1	0.604445
GABRA4	0.604222
TRIM25	0.604174
CDH9	0.60413
MNAT1	0.604063
BCAP29	0.603879
GFPT1	0.603733
YARS2	0.603377
TSPAN13	0.603368
IKZF2	0.603291
NNAT	0.603167
FAM134B	0.603025
LRRC40	0.603016
COL18A1	0.602961
TXNL1	0.602909
DCLRE1C	0.602814
LZTFL1	0.602733
CHCHD1	0.602548
ISCA1	0.602342
APOL3	0.602172
ARHGEF3	0.60186
PREPL	0.601733
COX7B	0.60153
CBLN2	0.601483
TRPC1	0.601409
SLC35B4	0.601323
NPTN	0.601255
LAGE3	0.601212
DCUN1D4	0.601131
NGRN	0.600854
TMX4	0.600708
ACBD6	0.600706
VAMP7	0.600618
PPP2R5C	0.600479
NDUFA2	0.600476
FUNDC1	0.600414
ARHGEF10L	0.600143
NME5	0.60007
PRICKLE2	0.600005
ARID4B	0.600005
ABI2	0.59969
FAM175B	0.599665
OAT	0.59961
MYO5B	0.599535
NDUFA12	0.599442
STRAP	0.599338
SATB2	0.599167
NALCN	0.599014
STAMBPL1	0.598741
C11orf1	0.598723
UBB	0.598692
CXXC1	0.598622
DAGLA	0.598537
GABRA3	0.598482
SRP19	0.598401
TMEFF2	0.598387
VPS8	0.598369
BEND7	0.598183
MIER2	0.598177
TSG101	0.597979
SMAP1	0.597978
HDDC3	0.597882
DPY19L2	0.597828
INO80D	0.597817
UHRF1BP1L	0.597728
TMEM203	0.597651
HLF	0.597602
MED7	0.597593
AKAP5	0.597425
KCNQ5	0.597387
SERP2	0.597107
CHM	0.597087
DPH2	0.59698
FASTKD3	0.596803
XRCC6	0.596782
UBTD2	0.596758
PRDX3	0.596731
NPY	0.596671
TUBA1A	0.596579
SPRYD3	0.596274
ZRANB2	0.59611
RPL37	0.595937
UBL5	0.595794
ZFHX2	0.595415
TSPAN4	0.59531
ARMC10	0.595308
GRIN3A	0.595115
CCDC104	0.595061
DUS4L	0.594986
OPTN	0.594906
IDI1	0.594768
DYNC2LI1	0.594712
EFTUD2	0.59469
DNTTIP1	0.594686
KCNC2	0.59446
VPS29	0.594253
CECR2	0.594244
SENP8	0.594048
MAGI3	0.594017
FCHSD2	0.594008
SLC25A34	0.593561
ENY2	0.593298
MEX3A	0.593292
PMM1	0.593056
NFU1	0.593052
GLRX5	0.593009
PPT1	0.592761
GRM8	0.592709
C1D	0.59263
IL3RA	0.592508
NECAB2	0.59247
PSMC2	0.592418
LRRC4C	0.5924
MRPL40	0.592275
FBXO2	0.592023
NRG3	0.591978
PRKAR1A	0.591931
POPDC3	0.591836
MRPS36	0.591746
XAF1	0.59169
GLRX2	0.591624
CDKL1	0.591598
ARL1	0.591519
SEMA6D	0.591509
DNAJB14	0.5915
KCNT2	0.591396
UQCRQ	0.59137
NHLRC3	0.590909
FAM50B	0.590443
IL1R2	0.590258
GFM1	0.59017
TMEM200A	0.589811
KCNA4	0.58975
CACNA1E	0.58974
KCTD16	0.58956
ZC3H12B	0.589267
PPIL1	0.589181
ANKRD50	0.5889
TCTEX1D2	0.588856
ADPRH	0.588854
ALDH5A1	0.588765
ZIC3	0.588575
CHSY3	0.588496
PRKDC	0.588383
LANCL1	0.588229
RAPGEF2	0.588078
ZNF280B	0.587977
APPBP2	0.587974
ERI2	0.587918
HS6ST3	0.587888
RGS7BP	0.587887
PROSC	0.587859
EPB41	0.587742
SEMA3F	0.587627
TAF9B	0.587513
ISCU	0.587406
GPX4	0.587168
DNAJC16	0.587079
SNX18	0.587049
CAB39	0.587027
LYRM1	0.586831
POLR3B	0.586786
GPSM1	0.586774
MOXD1	0.586767
MRPL45	0.586709
MRPL50	0.586708
INSM2	0.586661
ADAM33	0.586494
RFK	0.586484
C6orf120	0.586275
RBM45	0.586102
PIP4K2B	0.586083
C17orf97	0.585639
SEC14L1	0.585635
ACSL4	0.585417
FAM167B	0.585271
CAPRIN1	0.585144
MRPL37	0.585116
CENPF	0.585088
YPEL5	0.585016
PDCD6IP	0.584704
ARPC3	0.584693
TANC2	0.584692
EIF3M	0.584445
CXADR	0.584441
F11R	0.584373
KHDRBS3	0.584306
PPCS	0.584003
DPY30	0.583551
ACYP1	0.583361
MDGA2	0.583316
MPZL2	0.583293
MAP2	0.583149
GRIA3	0.582871
SMARCD2	0.582529
RSPH3	0.58249
SLIT2	0.582458
CCDC85A	0.582431
PTTG1	0.58241
PCDH11X	0.582203
BMPR2	0.581922
ANXA7	0.581803
ZDHHC4	0.581641
TLK1	0.5816
ANKRD29	0.581491
LMO3	0.581443
MCEE	0.581411
DGUOK	0.581379
EML1	0.581362
NDUFA3	0.581314
RXFP1	0.581233
NDUFAF3	0.581164
FAM129B	0.581116
MTMR6	0.580894
ARID3A	0.580828
RPA2	0.580813
ARMCX1	0.580697
MIA	0.580627
CDC42EP3	0.580187
TOX3	0.579747
USO1	0.57969
GTF2B	0.579502
RBM33	0.579269
TCEAL8	0.57913
PDE4D	0.578992
CDO1	0.578953
NDUFC1	0.578842
TLE2	0.578837
TMEM196	0.578573
MARK1	0.57855
WDR81	0.5785
RAB39B	0.578349
PIK3CB	0.578305
SLC26A4	0.577949
PPARD	0.577842
MRPS26	0.577375
NIPA2	0.576855
C5orf34	0.576848
ZNF658	0.576846
AP1S2	0.576747
TMEM9	0.576645
MRPL17	0.576533
FAM53B	0.576497
NTN4	0.576485
TMEM60	0.576384
CASC1	0.576017
WHAMM	0.575949
TMEM33	0.575853
PAK4	0.575644
TBC1D19	0.575599
GBAS	0.575303
SKI	0.575141
TSEN54	0.575003
CNTN3	0.574909
NME7	0.574472
PAIP2B	0.574224
TPK1	0.57384
HSPA9	0.573734
ATP1B1	0.573716
GCC2	0.573627
COPA	0.573429
MYO5A	0.573269
TRIM41	0.573208
NCAM2	0.573119
COQ10B	0.573022
PPP1R12A	0.573009
PKIA	0.573006
CETN2	0.573004
SLC23A2	0.572521
ACAD8	0.57216
RCOR3	0.572089
UBC	0.571989
BCL6B	0.571943
ATG5	0.57194
STK11	0.571877
TOX	0.571496
CYB5B	0.57108
ZNF638	0.570868
FEZ2	0.570773
UBLCP1	0.570516
CHGA	0.569743
RPL26L1	0.569711
TWISTNB	0.569209
CHCHD3	0.569171
CSMD3	0.569132
CDC25B	0.568919
TMEM55A	0.568533
LSR	0.568091
KBTBD11	0.567932
CHMP5	0.567918
SLC2A4RG	0.567828
SLC25A20	0.567539
TSEN15	0.567501
WIF1	0.567273
SLC6A1	0.567224
ME1	0.567162
HSPA13	0.567097
SOCS3	0.566974
PIGP	0.566963
ST3GAL5	0.566411
CALHM2	0.566298
FZD7	0.566124
RCN2	0.56599
KITLG	0.565846
HERC6	0.565408
RAB18	0.565192
ATP5O	0.564991
ERICH1	0.564966
DFNA5	0.56494
KPNA3	0.564215
MAFK	0.563961
LIAS	0.563956
ABR	0.563888
TRABD	0.563784
MAZ	0.563325
NNT	0.562721
CDKL5	0.56264
ZBTB46	0.562606
CCDC28A	0.5625
PDCD6	0.562393
CHMP2B	0.562184
LAPTM4B	0.562108
IMPA1	0.561991
UROD	0.561882
C11orf74	0.561688
DAPK1	0.561509
GTDC1	0.561176
SEC23A	0.560886
ARFGEF2	0.5608
CNTN5	0.560624
LRRK2	0.560473
GABRA2	0.560439
CCNYL1	0.560439
LIG4	0.560279
SACS	0.559518
CCDC91	0.559429
SLC41A2	0.559125
BRD2	0.558753
ZNF280C	0.558625
CDR2L	0.558485
KIAA1191	0.558431
SH3KBP1	0.558298
ATP8A1	0.558032
TOMM34	0.557972
DPY19L1	0.557879
RAB3IP	0.55767
GULP1	0.557135
C9orf40	0.557078
C1orf52	0.556817
TAX1BP1	0.556777
FAM179B	0.556569
PRDM8	0.556503
PTPRE	0.556114
IARS2	0.556083
MRPL24	0.555758
COX19	0.555641
HTRA4	0.554863
LDHB	0.554246
TCTEX1D1	0.554213
TOMM5	0.553771
SCARB2	0.553655
C7orf63	0.553412
LRRK1	0.553261
MRPS28	0.55293
CREG1	0.552137
ZNF384	0.551974
LYPD5	0.551546
CCDC6	0.551461
KLHDC2	0.551258
APP	0.550653
RAB5A	0.550334
N4BP2L1	0.549835
FAM161A	0.549292
RANBP9	0.548876
SCD5	0.548707
PRKAR2B	0.548544
IL33	0.54798
ISCA2	0.54783
ABI1	0.547636
SIGIRR	0.546999
TMEM56	0.545939
GRIN2C	0.545599
METTL9	0.545465
SLC25A36	0.545307
GLIPR1	0.545005
RPF1	0.544945
SNRNP27	0.54492
NDUFB4	0.5446
RNF152	0.544531
LMLN	0.543387
DIRAS3	0.54316
TMEM181	0.542575
GSTT2	0.542246
DCTN4	0.541128
C10orf107	0.541003
FAM193B	0.540889
MAGI2	0.540167
RNF6	0.540119
PFKFB2	0.539928
ENPP4	0.539658
LRRN3	0.539324
NPY1R	0.539313
COL8A2	0.539247
AMZ2	0.539103
ARL2BP	0.53838
DKK3	0.53741
TMEM30A	0.537408
GPC5	0.537223
CCPG1	0.536846
CBX2	0.536844
DMWD	0.536426
SPIN4	0.536405
ARL6IP5	0.535833
KCNK2	0.535822
FGFR1OP2	0.535444
DGKD	0.535374
ETNK1	0.533936
ARHGEF4	0.53339
FANCL	0.532785
CAMK2G	0.532664
CTNNA2	0.532579
SEMA3A	0.532453
RAP2A	0.532426
TMEM14B	0.532382
ARL4A	0.53228
CPNE8	0.531611
ARNT2	0.531586
PSAP	0.531224
